# Supplementary material for: Cytotoxic Lymphocyte-Related Gene Signature in Triple-Negative Breast Cancer
Source: J Pers Med. 2023 Feb 28;13(3):457. doi: 10.3390/jpm13030457 (PMC10054905; doi:10.3390/jpm13030457)
Supplement: Supplementary file 1 [file jpm-13-00457-s001.zip › Supplementary Tables.xlsx]

## Sheet: Table S1
Table S1. Correlation coefficients among the cellular populations of tumor microenvironment
	cytotoxic	Adipocytes	Astrocytes	B.cells	Basophils	CD4..T.cells	CD4..Tcm	CD4..Tem	CD4..memory.T.cells	CD4..naive.T.cells	CD8..T.cells	CD8..Tcm	CD8..Tem	CD8..naive.T.cells	CLP	CMP	Chondrocytes	Class.switched.memory.B.cells	DC	Endothelial.cells	Eosinophils	Epithelial.cells	Erythrocytes	Fibroblasts	GMP	HSC	Hepatocytes	Keratinocytes	MEP	MPP	MSC	Macrophages	Macrophages.M1	Macrophages.M2	Mast.cells	Megakaryocytes	Melanocytes	Memory.B.cells	Mesangial.cells	Monocytes	Myocytes	NK.cells	NKT	Neurons	Neutrophils	Osteoblast	Pericytes	Plasma.cells	Platelets
cytotoxic	1	-0.121168	0.146095	0.554878	0.535648	0.0730991	0.137554	0.423839	0.397888	-0.00645971	0.676923	0.796194	0.61748	0.0148892	-0.452989	0.181065	-0.225387	0.201623	0.637393	0.127133	0.0897201	-0.312725	-2.31076e-05	-0.130946	0.0492776	-0.137851	0.0727015	-0.241898	0.432252	0.598313	-0.127803	0.53756	0.704117	-0.0789209	0.281825	-0.176779	0.224598	0.649945	-0.0755947	0.297111	0.445045	0.256271	0.321317	0.128227	-0.0607136	-0.270797	-0.311161	0.394565	-0.0437064
Adipocytes	-0.121168	1	-0.0520257	-0.0775534	-0.124712	-0.0180293	-0.0446508	0.0822088	-0.0353021	0.0456929	-0.0495897	-0.0651263	-0.0859085	0.12507	0.0792875	0.0737673	0.231253	0.0498892	-0.027533	0.332037	0.037753	-0.074182	0.0802887	0.218168	0.126296	0.426536	0.117504	-0.0640822	-0.211704	-0.164872	0.0262751	-0.00637482	-0.116428	0.425229	-0.0851011	0.459774	-0.146054	-0.0908237	0.257102	0.0193442	-0.148811	-0.0356027	-0.0943483	0.000166756	0.137942	-0.0423489	0.0470964	-0.0197994	0.274986
Astrocytes	0.146095	-0.0520257	1	-0.0673201	0.181584	-0.083654	-0.0120714	0.0268983	-0.0964152	-0.108004	-0.0169083	0.0169794	0.0310442	-0.206916	-0.339175	0.241762	0.215943	-0.254228	0.113042	0.237171	-0.00753424	-0.122826	0.0903557	0.220111	0.0637063	0.122098	0.266034	-0.0183266	0.274244	0.124631	-0.0745628	0.125411	0.147635	-0.0665553	0.116461	-0.10309	0.184277	0.031888	0.3711	0.180257	0.322923	-0.0511458	0.198421	0.20899	0.146663	-0.0685615	-0.0154388	-0.119027	-0.0709861
B.cells	0.554878	-0.0775534	-0.0673201	1	0.24349	0.281879	0.368385	0.421134	0.536138	0.367049	0.774437	0.729756	0.514324	0.128797	-0.154442	0.0339738	-0.0850184	0.684539	0.489104	0.0674036	0.109189	-0.275394	-0.0658017	-0.0576933	-0.0428069	-0.0768841	-0.0185768	-0.197665	0.0071567	0.431907	-0.0253646	0.245507	0.369074	-0.0283818	0.349076	0.0179343	0.0598176	0.91095	-0.0945315	0.212941	0.0485051	0.153293	0.202255	-0.0177166	-0.0796155	-0.175946	-0.10438	0.627331	0.0685002
Basophils	0.535648	-0.124712	0.181584	0.24349	1	-0.17701	0.145887	0.0404209	0.0687243	-0.272307	0.227045	0.311959	0.159479	-0.108087	-0.42808	0.153009	-0.213243	-0.0821714	0.40028	0.0484404	-0.0961136	-0.242837	-0.0375111	-0.227277	-0.0307514	-0.183001	0.336529	-0.192426	0.471409	0.300045	0.0411934	0.200232	0.33116	-0.198386	0.0485105	-0.0979016	0.308359	0.424089	0.0514927	-0.0571161	0.517113	-0.0350888	0.132798	0.32127	-0.0523682	-0.135027	-0.442828	0.206058	-0.14295
CD4.T.cells	0.0730991	-0.0180293	-0.083654	0.281879	-0.17701	1	0.273399	0.0799692	0.414532	0.782278	0.192114	0.157574	0.134319	0.125383	0.00799422	-0.0467502	0.0411427	0.277651	0.107019	0.0539752	-0.0263191	-0.0293233	-0.0319777	0.146128	0.00912229	0.0165868	-0.102589	-0.0312425	-0.187009	-0.0117321	-0.0997016	0.00601277	0.0466902	0.0865182	0.277767	0.0445939	-0.118885	0.140911	-0.0558005	0.0723717	-0.15932	0.0736195	-0.00994425	-0.147939	-0.030655	-0.0363879	0.192689	-0.0152359	0.0264022
CD4.Tcm	0.137554	-0.0446508	-0.0120714	0.368385	0.145887	0.273399	1	0.108796	0.308198	0.180937	0.242255	0.168224	0.189688	-0.071027	-0.134937	-0.00557877	-0.0699854	0.155744	0.19123	0.0124615	0.0958786	-0.0364295	-0.0197963	-0.0679896	-0.019499	-0.114214	0.0296238	-0.0522844	0.0668716	0.336365	0.0403696	-0.0521183	0.00986423	-0.0427083	0.235537	-0.0500462	-0.0172715	0.3933	-0.0522594	0.0144374	0.133865	-0.020499	0.234442	0.0633867	-0.0246148	-0.00960547	-0.0197642	0.0840299	-0.0421291
CD4.Tem	0.423839	0.0822088	0.0268983	0.421134	0.0404209	0.0799692	0.108796	1	0.293672	0.0550723	0.573157	0.546745	0.41419	0.168371	-0.0776668	0.176069	-0.0729052	0.345189	0.46682	0.0720129	0.203312	-0.135591	0.0790649	0.0187865	0.0719351	0.0252347	0.000371157	-0.124168	0.0944624	0.331861	0.173335	0.498603	0.492434	0.220164	0.144425	0.0509095	0.0104789	0.437394	0.0526808	0.47602	0.0682062	0.173992	0.180895	0.0044355	0.0464615	-0.10163	-0.166904	0.464763	0.166305
CD4.memory.T.cells	0.397888	-0.0353021	-0.0964152	0.536138	0.0687243	0.414532	0.308198	0.293672	1	0.187515	0.642327	0.619018	0.472336	0.362155	0.0701974	0.0135053	-0.141854	0.518439	0.446561	-0.0492197	-8.79884e-05	-0.38339	-0.045346	-0.0976358	-0.0277748	-0.0706354	-0.15541	-0.195637	-0.12211	0.221	-0.14453	0.2046	0.240358	-0.0222125	0.146026	-0.0701876	0.0255136	0.42686	-0.128197	0.277752	-0.0651354	0.345219	-0.097387	-0.00193325	-0.0488584	-0.199263	-0.143816	0.309161	0.175996
CD4.naive.T.cells	-0.00645971	0.0456929	-0.108004	0.367049	-0.272307	0.782278	0.180937	0.0550723	0.187515	1	0.135765	0.0749563	0.0664164	0.0150599	-0.0152604	-0.0599325	0.235275	0.348062	0.0274508	0.160152	0.0216811	0.13029	-0.0485827	0.323545	-0.0188685	0.103751	-0.0967691	0.0473357	-0.291962	-0.0870778	-0.0941623	-0.0716253	-0.0181401	0.158238	0.34622	0.165332	-0.177675	0.185476	-0.0475958	0.0289301	-0.266171	-0.0217585	0.100763	-0.265201	-0.0288393	0.0276715	0.39375	-0.0135662	-0.0145022
CD8.T.cells	0.676923	-0.0495897	-0.0169083	0.774437	0.227045	0.192114	0.242255	0.573157	0.642327	0.135765	1	0.927894	0.638121	0.352625	-0.0870243	0.0386403	-0.168542	0.648228	0.595578	0.00287334	0.0631844	-0.397149	-0.0385432	-0.127422	-0.00575437	-0.0905668	-0.099672	-0.253761	0.0152871	0.429362	-0.0522816	0.386183	0.480632	-0.0030917	0.178212	-0.0414349	0.0854399	0.725669	-0.0326363	0.315302	0.0543966	0.280872	0.0875948	0.0355193	-0.0865981	-0.188839	-0.260668	0.544954	0.20127
CD8.Tcm	0.796194	-0.0651263	0.0169794	0.729756	0.311959	0.157574	0.168224	0.546745	0.619018	0.0749563	0.927894	1	0.627236	0.280384	-0.176735	0.11854	-0.198323	0.536752	0.65034	0.0456356	0.0959094	-0.43199	-0.0341524	-0.119189	0.0138669	-0.0939208	-0.045876	-0.290205	0.132036	0.480304	-0.0847129	0.481339	0.600387	-0.0517528	0.208201	-0.12039	0.12356	0.710151	-0.058933	0.33412	0.168168	0.312334	0.116198	0.0544975	-0.109819	-0.288475	-0.2963	0.570017	0.119968
CD8.Tem	0.61748	-0.0859085	0.0310442	0.514324	0.159479	0.134319	0.189688	0.41419	0.472336	0.0664164	0.638121	0.627236	1	-0.0398508	-0.269029	0.0708604	-0.119643	0.23991	0.473276	0.0621677	0.116348	-0.201518	-0.0447344	-0.0528508	-0.0331572	-0.150732	-0.0072716	-0.146137	0.170466	0.60532	-0.0872186	0.338796	0.454165	-0.0633101	0.314357	-0.106925	0.0578907	0.569653	-0.0687992	0.361635	0.203044	0.436551	0.237644	0.074522	-0.0629986	-0.172679	-0.0778375	0.290652	-0.0594721
CD8.naive.T.cells	0.0148892	0.12507	-0.206916	0.128797	-0.108087	0.125383	-0.071027	0.168371	0.362155	0.0150599	0.352625	0.280384	-0.0398508	1	0.490864	-0.140465	-0.146072	0.505074	0.0944083	-0.219823	-0.0521118	-0.406586	-5.04099e-05	-0.139599	0.0382616	-0.0163361	-0.236995	-0.173162	-0.409793	-0.264433	0.0768444	0.169062	0.0630499	0.168535	-0.411964	0.167854	0.0356927	-0.000605492	0.053519	0.0783865	-0.402447	0.119063	-0.460116	-0.0325194	-0.0144459	-0.13496	-0.274659	0.250889	0.425385
CLP	-0.452989	0.0792875	-0.339175	-0.154442	-0.42808	0.00799422	-0.134937	-0.0776668	0.0701974	-0.0152604	-0.0870243	-0.176735	-0.269029	0.490864	1	-0.268398	-0.0798426	0.378852	-0.246434	-0.343233	-0.156494	-0.0402051	-0.0182647	-0.125481	-0.0432083	0.00262473	-0.326364	0.0706432	-0.589488	-0.518316	0.231378	-0.0269661	-0.197918	0.174697	-0.444178	0.200482	-0.134828	-0.341656	-0.147931	-0.0400943	-0.666342	0.000593971	-0.484718	-0.194929	0.0161237	-0.00535187	-0.0260988	0.0584557	0.218883
CMP	0.181065	0.0737673	0.241762	0.0339738	0.153009	-0.0467502	-0.00557877	0.176069	0.0135053	-0.0599325	0.0386403	0.11854	0.0708604	-0.140465	-0.268398	1	0.120959	-0.126612	0.280724	0.336574	0.265306	-0.220857	0.208852	0.318651	0.482516	0.316547	0.297201	-0.158372	0.320396	0.0964552	0.00747744	0.182256	0.117235	0.249418	0.424214	3.73203e-05	-0.0323832	0.110571	0.136862	0.395268	0.333033	-0.0318276	0.198849	0.205555	0.129025	-0.0874734	-0.0589419	0.0712224	-0.000275956
Chondrocytes	-0.225387	0.231253	0.215943	-0.0850184	-0.213243	0.0411427	-0.0699854	-0.0729052	-0.141854	0.235275	-0.168542	-0.198323	-0.119643	-0.146072	-0.0798426	0.120959	1	-0.0561526	-0.105719	0.347875	-0.0247935	0.0801293	0.191551	0.513116	0.111389	0.447896	0.150398	0.0979332	-0.18601	-0.173648	-0.0817226	-0.203367	-0.233024	0.162482	0.134664	0.301491	-0.0698643	-0.108511	0.300209	-0.0501162	-0.0757901	-0.0620955	0.0209835	0.0210216	0.108592	0.11916	0.387653	-0.151271	0.0749245
Class.switched.memory.B.cells	0.201623	0.0498892	-0.254228	0.684539	-0.0821714	0.277651	0.155744	0.345189	0.518439	0.348062	0.648228	0.536752	0.23991	0.505074	0.378852	-0.126612	-0.0561526	1	0.243981	-0.158223	-0.0101326	-0.274174	0.00456355	-0.0576905	-0.0053312	-0.0394964	-0.244791	-0.106395	-0.402507	-0.0366302	0.0722499	0.231302	0.194742	0.158505	-0.0310192	0.206537	0.0381035	0.462311	-0.0701458	0.178688	-0.377139	0.164859	-0.138904	-0.117458	-0.0123499	-0.0887907	-0.104394	0.512842	0.343239
DC	0.637393	-0.027533	0.113042	0.489104	0.40028	0.107019	0.19123	0.46682	0.446561	0.0274508	0.595578	0.65034	0.473276	0.0944083	-0.246434	0.280724	-0.105719	0.243981	1	0.170248	0.0795254	-0.325735	-0.00508464	-0.0166357	0.0430814	0.0428545	0.0808161	-0.191486	0.268874	0.384534	-0.0408383	0.466393	0.540333	0.0388102	0.246953	0.00351519	0.086243	0.577763	-0.0123809	0.401739	0.264129	0.137242	0.144028	0.108828	-0.0158854	-0.281668	-0.250547	0.376366	0.0371155
Endothelial.cells	0.127133	0.332037	0.237171	0.0674036	0.0484404	0.0539752	0.0124615	0.0720129	-0.0492197	0.160152	0.00287334	0.0456356	0.0621677	-0.219823	-0.343233	0.336574	0.347875	-0.158223	0.170248	1	0.109737	-0.0607935	0.0531999	0.429602	0.188706	0.507304	0.281765	-0.138052	0.0808736	0.0339279	-0.039978	0.033127	0.0514763	0.282475	0.30404	0.268259	-0.155808	0.106016	0.159684	0.210029	0.115618	-0.0620319	0.287174	-0.0208001	0.122476	-0.0989642	0.317154	-0.0374023	-0.062875
Eosinophils	0.0897201	0.037753	-0.00753424	0.109189	-0.0961136	-0.0263191	0.0958786	0.203312	-8.79884e-05	0.0216811	0.0631844	0.0959094	0.116348	-0.0521118	-0.156494	0.265306	-0.0247935	-0.0101326	0.0795254	0.109737	1	-0.0117466	0.0314181	0.00381228	0.137513	0.0850331	0.156337	-0.0761682	0.155544	0.166961	0.105368	0.115907	0.0636355	0.13869	0.195297	-0.0251001	-0.0642611	0.132887	-0.0650235	0.185447	0.214942	0.0281084	0.160136	-0.0101601	-0.0212186	0.00289677	0.00227563	0.096716	-0.0511482
Epithelial.cells	-0.312725	-0.074182	-0.122826	-0.275394	-0.242837	-0.0293233	-0.0364295	-0.135591	-0.38339	0.13029	-0.397149	-0.43199	-0.201518	-0.406586	-0.0402051	-0.220857	0.0801293	-0.274174	-0.325735	-0.0607935	-0.0117466	1	-0.0452372	0.0870643	-0.150565	-0.0952486	-0.029518	0.652372	-0.0723108	-0.106661	0.061333	-0.263274	-0.223465	-0.0484659	0.0474495	0.0338691	-0.266421	-0.245678	-0.0106642	-0.262261	-0.170805	-0.119352	0.162396	-0.367	-0.0389243	0.268935	0.373353	-0.27753	-0.235472
Erythrocytes	-2.31076e-05	0.0802887	0.0903557	-0.0658017	-0.0375111	-0.0319777	-0.0197963	0.0790649	-0.045346	-0.0485827	-0.0385432	-0.0341524	-0.0447344	-5.04099e-05	-0.0182647	0.208852	0.191551	0.00456355	-0.00508464	0.0531999	0.0314181	-0.0452372	1	0.119313	0.497355	0.159627	-0.0405619	0.0484684	0.103481	0.0101593	0.073881	0.107628	0.0452358	0.127322	-0.0218011	0.110941	0.0183858	-0.0295316	0.201284	0.159198	0.0805016	-0.0247927	-0.0431642	0.168358	0.430035	0.0392012	-0.0703245	-0.0446387	0.168686
Fibroblasts	-0.130946	0.218168	0.220111	-0.0576933	-0.227277	0.146128	-0.0679896	0.0187865	-0.0976358	0.323545	-0.127422	-0.119189	-0.0528508	-0.139599	-0.125481	0.318651	0.513116	-0.0576905	-0.0166357	0.429602	0.00381228	0.0870643	0.119313	1	0.179476	0.403256	0.194762	-0.0068723	-0.190782	-0.16164	-0.00741708	-0.0261102	-0.0732697	0.285963	0.323798	0.222858	-0.172177	-0.0846759	0.23858	0.144507	-0.0997066	-0.0569374	0.139513	-0.0828507	0.0675298	0.0227615	0.48877	-0.152635	-0.0104288
GMP	0.0492776	0.126296	0.0637063	-0.0428069	-0.0307514	0.00912229	-0.019499	0.0719351	-0.0277748	-0.0188685	-0.00575437	0.0138669	-0.0331572	0.0382616	-0.0432083	0.482516	0.111389	-0.0053312	0.0430814	0.188706	0.137513	-0.150565	0.497355	0.179476	1	0.157279	-0.000700341	-0.0678698	0.067918	-0.0103154	0.0886247	0.187417	0.0716284	0.383475	0.127506	0.107578	-0.00886907	-0.0455471	0.055974	0.318792	0.0964837	-0.0185851	0.0143621	0.0600855	0.254807	-0.0187612	-0.0401259	-0.010362	0.192934
HSC	-0.137851	0.426536	0.122098	-0.0768841	-0.183001	0.0165868	-0.114214	0.0252347	-0.0706354	0.103751	-0.0905668	-0.0939208	-0.150732	-0.0163361	0.00262473	0.316547	0.447896	-0.0394964	0.0428545	0.507304	0.0850331	-0.0952486	0.159627	0.403256	0.157279	1	0.144567	-0.0508519	-0.054581	-0.325425	0.00059307	-0.119862	-0.192127	0.26893	0.0547376	0.422725	-0.196166	-0.0667929	0.285202	0.0453444	-0.0662994	-0.109643	-0.0559626	0.115023	0.167366	-0.0358988	0.133539	-0.0397641	0.147801
Hepatocytes	0.0727015	0.117504	0.266034	-0.0185768	0.336529	-0.102589	0.0296238	0.000371157	-0.15541	-0.0967691	-0.099672	-0.045876	-0.0072716	-0.236995	-0.326364	0.297201	0.150398	-0.244791	0.0808161	0.281765	0.156337	-0.029518	-0.0405619	0.194762	-0.000700341	0.144567	1	-0.13616	0.225264	0.0235678	0.0602957	0.000201137	0.0123075	0.0264146	0.205054	-0.0889409	0.0647599	0.0651209	0.156315	0.00543389	0.312383	-0.105661	0.263473	0.118998	-0.00413009	-0.0128212	0.046324	-0.010654	-0.141111
Keratinocytes	-0.241898	-0.0640822	-0.0183266	-0.197665	-0.192426	-0.0312425	-0.0522844	-0.124168	-0.195637	0.0473357	-0.253761	-0.290205	-0.146137	-0.173162	0.0706432	-0.158372	0.0979332	-0.106395	-0.191486	-0.138052	-0.0761682	0.652372	0.0484684	-0.0068723	-0.0678698	-0.0508519	-0.13616	1	-0.0815859	-0.106155	0.0740372	-0.192846	-0.18174	-0.0767528	-0.103734	0.116554	-0.1018	-0.172718	0.0960338	-0.126426	-0.140147	-0.0616036	-0.10429	-0.146721	0.0537472	0.1132	0.124938	-0.21117	-0.0604742
MEP	0.432252	-0.211704	0.274244	0.0071567	0.471409	-0.187009	0.0668716	0.0944624	-0.12211	-0.291962	0.0152871	0.132036	0.170466	-0.409793	-0.589488	0.320396	-0.18601	-0.402507	0.268874	0.0808736	0.155544	-0.0723108	0.103481	-0.190782	0.067918	-0.054581	0.225264	-0.0815859	1	0.467618	-0.00573713	0.160719	0.274416	-0.235082	0.203876	-0.314849	0.201173	0.218789	-0.0497707	0.0698763	0.712127	-0.013925	0.376842	0.32117	-0.0180302	0.0992581	-0.353067	0.00775085	-0.241893
MPP	0.598313	-0.164872	0.124631	0.431907	0.300045	-0.0117321	0.336365	0.331861	0.221	-0.0870778	0.429362	0.480304	0.60532	-0.264433	-0.518316	0.0964552	-0.173648	-0.0366302	0.384534	0.0339279	0.166961	-0.106661	0.0101593	-0.16164	-0.0103154	-0.325425	0.0235678	-0.106155	0.467618	1	-0.0490114	0.285609	0.437885	-0.169097	0.338528	-0.206391	0.15251	0.596608	-0.0628472	0.233242	0.523991	0.188064	0.401808	0.169371	-0.0475082	-0.126319	-0.203605	0.202769	-0.169729
MSC	-0.127803	0.0262751	-0.0745628	-0.0253646	0.0411934	-0.0997016	0.0403696	0.173335	-0.14453	-0.0941623	-0.0522816	-0.0847129	-0.0872186	0.0768444	0.231378	0.00747744	-0.0817226	0.0722499	-0.0408383	-0.039978	0.105368	0.061333	0.073881	-0.00741708	0.0886247	0.00059307	0.0602957	0.0740372	-0.00573713	-0.0490114	1	0.187397	0.0647268	0.30842	-0.187028	0.100495	0.0369903	-0.00538953	-0.0636838	0.0384407	-0.0717587	-0.090551	-0.0181327	-0.0214202	0.0601243	-0.0184578	-0.0421575	0.103682	0.0271859
Macrophages	0.53756	-0.00637482	0.125411	0.245507	0.200232	0.00601277	-0.0521183	0.498603	0.2046	-0.0716253	0.386183	0.481339	0.338796	0.169062	-0.0269661	0.182256	-0.203367	0.231302	0.466393	0.033127	0.115907	-0.263274	0.107628	-0.0261102	0.187417	-0.119862	0.000201137	-0.192846	0.160719	0.285609	0.187397	1	0.91053	0.387859	0.012457	-0.024758	0.204452	0.258317	-0.0557854	0.614302	0.181221	0.16457	0.0982766	-0.0282923	0.116196	-0.297324	-0.237073	0.346863	0.113846
Macrophages.M1	0.704117	-0.116428	0.147635	0.369074	0.33116	0.0466902	0.00986423	0.492434	0.240358	-0.0181401	0.480632	0.600387	0.454165	0.0630499	-0.197918	0.117235	-0.233024	0.194742	0.540333	0.0514763	0.0636355	-0.223465	0.0452358	-0.0732697	0.0716284	-0.192127	0.0123075	-0.18174	0.274416	0.437885	0.0647268	0.91053	1	0.124988	0.114765	-0.128779	0.219016	0.414124	-0.0963298	0.50533	0.279521	0.178596	0.200761	-0.0427863	0.0350002	-0.324018	-0.217751	0.385299	-0.0276058
Macrophages.M2	-0.0789209	0.425229	-0.0665553	-0.0283818	-0.198386	0.0865182	-0.0427083	0.220164	-0.0222125	0.158238	-0.0030917	-0.0517528	-0.0633101	0.168535	0.174697	0.249418	0.162482	0.158505	0.0388102	0.282475	0.13869	-0.0484659	0.127322	0.285963	0.383475	0.26893	0.0264146	-0.0767528	-0.235082	-0.169097	0.30842	0.387859	0.124988	1	0.065841	0.338981	-0.105094	-0.108395	0.0397623	0.360333	-0.18928	0.00335196	-0.025997	-0.118329	0.192146	0.0123665	0.157284	0.0599761	0.293224
Mast.cells	0.281825	-0.0851011	0.116461	0.349076	0.0485105	0.277767	0.235537	0.144425	0.146026	0.34622	0.178212	0.208201	0.314357	-0.411964	-0.444178	0.424214	0.134664	-0.0310192	0.246953	0.30404	0.195297	0.0474495	-0.0218011	0.323798	0.127506	0.0547376	0.205054	-0.103734	0.203876	0.338528	-0.187028	0.012457	0.114765	0.065841	1	-0.178517	-0.194905	0.354329	-0.0848188	0.188614	0.244532	0.0444587	0.403682	-0.0718205	0.0145322	-0.0499124	0.301307	0.0688296	-0.184354
Megakaryocytes	-0.176779	0.459774	-0.10309	0.0179343	-0.0979016	0.0445939	-0.0500462	0.0509095	-0.0701876	0.165332	-0.0414349	-0.12039	-0.106925	0.167854	0.200482	3.73203e-05	0.301491	0.206537	0.00351519	0.268259	-0.0251001	0.0338691	0.110941	0.222858	0.107578	0.422725	-0.0889409	0.116554	-0.314849	-0.206391	0.100495	-0.024758	-0.128779	0.338981	-0.178517	1	-0.133279	0.0238288	0.281593	0.0168706	-0.226991	-0.0451318	-0.185979	0.0974062	0.138946	-0.00390261	0.0604346	-0.0143591	0.342073
Melanocytes	0.224598	-0.146054	0.184277	0.0598176	0.308359	-0.118885	-0.0172715	0.0104789	0.0255136	-0.177675	0.0854399	0.12356	0.0578907	0.0356927	-0.134828	-0.0323832	-0.0698643	0.0381035	0.086243	-0.155808	-0.0642611	-0.266421	0.0183858	-0.172177	-0.00886907	-0.196166	0.0647599	-0.1018	0.201173	0.15251	0.0369903	0.204452	0.219016	-0.105094	-0.194905	-0.133279	1	0.137946	0.00497629	0.045421	0.22162	0.031392	0.0725354	0.162038	0.00759599	-0.0603436	-0.186337	0.0761744	0.11429
Memory.B.cells	0.649945	-0.0908237	0.031888	0.91095	0.424089	0.140911	0.3933	0.437394	0.42686	0.185476	0.725669	0.710151	0.569653	-0.000605492	-0.341656	0.110571	-0.108511	0.462311	0.577763	0.106016	0.132887	-0.245678	-0.0295316	-0.0846759	-0.0455471	-0.0667929	0.0651209	-0.172718	0.218789	0.596608	-0.00538953	0.258317	0.414124	-0.108395	0.354329	0.0238288	0.137946	1	-0.0135455	0.191551	0.260671	0.111161	0.311199	0.135268	-0.0654131	-0.170657	-0.189639	0.532466	0.0271568
Mesangial.cells	-0.0755947	0.257102	0.3711	-0.0945315	0.0514927	-0.0558005	-0.0522594	0.0526808	-0.128197	-0.0475958	-0.0326363	-0.058933	-0.0687992	0.053519	-0.147931	0.136862	0.300209	-0.0701458	-0.0123809	0.159684	-0.0650235	-0.0106642	0.201284	0.23858	0.055974	0.285202	0.156315	0.0960338	-0.0497707	-0.0628472	-0.0636838	-0.0557854	-0.0963298	0.0397623	-0.0848188	0.281593	0.00497629	-0.0135455	1	0.0317206	0.0900143	-0.0497628	-0.0259949	0.256062	0.178896	0.0282059	-0.0552197	-0.120779	0.157632
Monocytes	0.297111	0.0193442	0.180257	0.212941	-0.0571161	0.0723717	0.0144374	0.47602	0.277752	0.0289301	0.315302	0.33412	0.361635	0.0783865	-0.0400943	0.395268	-0.0501162	0.178688	0.401739	0.210029	0.185447	-0.262261	0.159198	0.144507	0.318792	0.0453444	0.00543389	-0.126426	0.0698763	0.233242	0.0384407	0.614302	0.50533	0.360333	0.188614	0.0168706	0.045421	0.191551	0.0317206	1	0.100854	0.190771	0.0887896	0.00519678	0.260034	-0.179526	-0.0739095	0.184973	0.142346
Myocytes	0.445045	-0.148811	0.322923	0.0485051	0.517113	-0.15932	0.133865	0.0682062	-0.0651354	-0.266171	0.0543966	0.168168	0.203044	-0.402447	-0.666342	0.333033	-0.0757901	-0.377139	0.264129	0.115618	0.214942	-0.170805	0.0805016	-0.0997066	0.0964837	-0.0662994	0.312383	-0.140147	0.712127	0.523991	-0.0717587	0.181221	0.279521	-0.18928	0.244532	-0.226991	0.22162	0.260671	0.0900143	0.100854	1	0.0149562	0.341316	0.421928	-0.00999016	-0.0679262	-0.340433	-0.0250491	-0.171614
NK.cells	0.256271	-0.0356027	-0.0511458	0.153293	-0.0350888	0.0736195	-0.020499	0.173992	0.345219	-0.0217585	0.280872	0.312334	0.436551	0.119063	0.000593971	-0.0318276	-0.0620955	0.164859	0.137242	-0.0620319	0.0281084	-0.119352	-0.0247927	-0.0569374	-0.0185851	-0.109643	-0.105661	-0.0616036	-0.013925	0.188064	-0.090551	0.16457	0.178596	0.00335196	0.0444587	-0.0451318	0.031392	0.111161	-0.0497628	0.190771	0.0149562	1	0.00765983	-0.00191862	-0.0132581	-0.0775463	-0.0708572	0.11612	0.0824509
NKT	0.321317	-0.0943483	0.198421	0.202255	0.132798	-0.00994425	0.234442	0.180895	-0.097387	0.100763	0.0875948	0.116198	0.237644	-0.460116	-0.484718	0.198849	0.0209835	-0.138904	0.144028	0.287174	0.160136	0.162396	-0.0431642	0.139513	0.0143621	-0.0559626	0.263473	-0.10429	0.376842	0.401808	-0.0181327	0.0982766	0.200761	-0.025997	0.403682	-0.185979	0.0725354	0.311199	-0.0259949	0.0887896	0.341316	0.00765983	1	0.00313415	-0.0368644	0.156447	0.191555	0.00293235	-0.155053
Neurons	0.128227	0.000166756	0.20899	-0.0177166	0.32127	-0.147939	0.0633867	0.0044355	-0.00193325	-0.265201	0.0355193	0.0544975	0.074522	-0.0325194	-0.194929	0.205555	0.0210216	-0.117458	0.108828	-0.0208001	-0.0101601	-0.367	0.168358	-0.0828507	0.0600855	0.115023	0.118998	-0.146721	0.32117	0.169371	-0.0214202	-0.0282923	-0.0427863	-0.118329	-0.0718205	0.0974062	0.162038	0.135268	0.256062	0.00519678	0.421928	-0.00191862	0.00313415	1	0.117566	0.0350177	-0.322527	-0.0420439	0.189878
Neutrophils	-0.0607136	0.137942	0.146663	-0.0796155	-0.0523682	-0.030655	-0.0246148	0.0464615	-0.0488584	-0.0288393	-0.0865981	-0.109819	-0.0629986	-0.0144459	0.0161237	0.129025	0.108592	-0.0123499	-0.0158854	0.122476	-0.0212186	-0.0389243	0.430035	0.0675298	0.254807	0.167366	-0.00413009	0.0537472	-0.0180302	-0.0475082	0.0601243	0.116196	0.0350002	0.192146	0.0145322	0.138946	0.00759599	-0.0654131	0.178896	0.260034	-0.00999016	-0.0132581	-0.0368644	0.117566	1	-0.0590299	-0.0536086	-0.0559115	0.173093
Osteoblast	-0.270797	-0.0423489	-0.0685615	-0.175946	-0.135027	-0.0363879	-0.00960547	-0.10163	-0.199263	0.0276715	-0.188839	-0.288475	-0.172679	-0.13496	-0.00535187	-0.0874734	0.11916	-0.0887907	-0.281668	-0.0989642	0.00289677	0.268935	0.0392012	0.0227615	-0.0187612	-0.0358988	-0.0128212	0.1132	0.0992581	-0.126319	-0.0184578	-0.297324	-0.324018	0.0123665	-0.0499124	-0.00390261	-0.0603436	-0.170657	0.0282059	-0.179526	-0.0679262	-0.0775463	0.156447	0.0350177	-0.0590299	1	0.171949	-0.169847	-0.0257079
Pericytes	-0.311161	0.0470964	-0.0154388	-0.10438	-0.442828	0.192689	-0.0197642	-0.166904	-0.143816	0.39375	-0.260668	-0.2963	-0.0778375	-0.274659	-0.0260988	-0.0589419	0.387653	-0.104394	-0.250547	0.317154	0.00227563	0.373353	-0.0703245	0.48877	-0.0401259	0.133539	0.046324	0.124938	-0.353067	-0.203605	-0.0421575	-0.237073	-0.217751	0.157284	0.301307	0.0604346	-0.186337	-0.189639	-0.0552197	-0.0739095	-0.340433	-0.0708572	0.191555	-0.322527	-0.0536086	0.171949	1	-0.196537	-0.136853
Plasma.cells	0.394565	-0.0197994	-0.119027	0.627331	0.206058	-0.0152359	0.0840299	0.464763	0.309161	-0.0135662	0.544954	0.570017	0.290652	0.250889	0.0584557	0.0712224	-0.151271	0.512842	0.376366	-0.0374023	0.096716	-0.27753	-0.0446387	-0.152635	-0.010362	-0.0397641	-0.010654	-0.21117	0.00775085	0.202769	0.103682	0.346863	0.385299	0.0599761	0.0688296	-0.0143591	0.0761744	0.532466	-0.120779	0.184973	-0.0250491	0.11612	0.00293235	-0.0420439	-0.0559115	-0.169847	-0.196537	1	0.0920967
Platelets	-0.0437064	0.274986	-0.0709861	0.0685002	-0.14295	0.0264022	-0.0421291	0.166305	0.175996	-0.0145022	0.20127	0.119968	-0.0594721	0.425385	0.218883	-0.000275956	0.0749245	0.343239	0.0371155	-0.062875	-0.0511482	-0.235472	0.168686	-0.0104288	0.192934	0.147801	-0.141111	-0.0604742	-0.241893	-0.169729	0.0271859	0.113846	-0.0276058	0.293224	-0.184354	0.342073	0.11429	0.0271568	0.157632	0.142346	-0.171614	0.0824509	-0.155053	0.189878	0.173093	-0.0257079	-0.136853	0.0920967	1
Preadipocytes	-0.527168	0.306121	-0.365193	-0.133299	-0.562998	0.189853	-0.159169	-0.111434	0.00858954	0.298178	-0.14973	-0.275566	-0.283171	0.433876	0.69999	-0.303954	0.19472	0.384872	-0.329945	-0.0629508	-0.15867	0.107357	0.0182545	0.161347	-0.0155986	0.171772	-0.28943	0.0854345	-0.783611	-0.6044	0.0110605	-0.170565	-0.332996	0.339873	-0.254506	0.405135	-0.231745	-0.36109	-0.0137496	-0.108354	-0.806811	-0.0216117	-0.408647	-0.337499	0.0848887	0.0999243	0.358108	0.0139798	0.310284
Sebocytes	0.0352864	-0.095716	0.025138	-0.0790467	0.174484	-0.133858	0.0757832	0.0842071	-0.144187	-0.133796	-0.0909692	-0.0698391	-0.0334776	-0.145694	-0.0887708	-0.032743	-0.119868	-0.116438	0.023152	-0.164135	-0.0144313	0.493711	-0.00780032	-0.161569	-0.0732365	-0.202536	0.00228416	0.712556	0.179343	0.11987	0.125668	0.0401126	0.0711197	-0.117795	-0.0974727	0.022389	0.00651153	0.0265301	0.0917328	-0.0312549	0.131765	-0.0739259	-0.00632769	0.00900697	0.0452451	-0.0127793	-0.17028	-0.0035063	-0.0567245
Skeletal.muscle	0.330218	-0.109448	0.275033	0.0089607	0.467788	-0.142827	0.0992501	0.017286	-0.108747	-0.20806	-0.013653	0.0717368	0.0825608	-0.328587	-0.525311	0.144514	0.00106618	-0.31354	0.176454	0.100033	0.145687	-0.0990016	0.087257	-0.0797323	0.0433283	-0.0159567	0.297258	-0.0365798	0.563383	0.342569	0.000122085	0.142522	0.236108	-0.153013	0.106002	-0.162705	0.258823	0.181249	0.106195	0.0413299	0.774496	-0.010323	0.217616	0.336805	0.0503415	-0.0168353	-0.247933	-0.0168265	-0.137798
Smooth.muscle	-0.492589	0.169357	-0.296336	-0.293864	-0.362088	-0.0976029	-0.248466	-0.0857446	-0.00903621	-0.152432	-0.176102	-0.230587	-0.349486	0.531486	0.777224	-0.149195	-0.0045789	0.225575	-0.227868	-0.289343	-0.162717	-0.147842	0.0403685	-0.104292	0.0425092	0.122375	-0.253637	0.0157151	-0.506248	-0.544709	0.152565	-0.0569275	-0.275034	0.179271	-0.547106	0.204389	-0.0656213	-0.435678	0.0119742	-0.0400512	-0.531836	-0.0330428	-0.584552	-0.10862	0.0181302	-0.056726	-0.188917	0.0227129	0.29597
Tgd.cells	0.00536701	-0.0178518	-0.0838814	0.0679557	-0.108936	0.141308	-0.0246754	0.0708356	0.0073956	0.133498	0.0572441	0.056681	-0.00593047	0.0891637	0.217365	-0.0589288	-0.0649448	0.154213	-0.000710084	-0.0613458	-0.0162208	0.0282711	-0.0306657	0.0331113	-0.0257707	-0.0167702	-0.106841	-0.00770838	-0.160182	-0.102501	0.0751851	0.0817851	0.111975	0.0407463	0.00110278	0.0627685	-0.0335864	-0.027304	-0.0751451	0.0352325	-0.157771	-0.000988547	-0.0957389	-0.113912	0.0470336	-0.0750365	0.0464447	0.100297	-0.0368194
Th1.cells	0.585324	-0.241482	0.133115	0.219094	0.50298	-0.0996195	0.202021	0.108223	-0.017778	-0.154346	0.203956	0.274964	0.466252	-0.360743	-0.606257	0.0060424	-0.235675	-0.249874	0.262504	0.0244972	0.0442918	0.0258235	-0.0126557	-0.227287	-0.0692177	-0.265787	0.10001	-0.0350404	0.693049	0.628492	-0.0273973	0.175722	0.382742	-0.288123	0.206347	-0.25545	0.210036	0.424182	-0.0635516	-0.00641133	0.564959	0.110278	0.48798	0.217422	-0.0765654	0.0734104	-0.216525	0.0652861	-0.256816
Th2.cells	0.384642	-0.228255	-0.116704	0.189023	0.134819	0.00984395	-0.0998152	0.0677571	0.412155	-0.181293	0.38277	0.462374	0.274938	0.353825	0.226864	-0.149336	-0.36843	0.292344	0.298701	-0.330358	-0.134822	-0.377176	0.0279394	-0.354289	-0.0284914	-0.293036	-0.33585	-0.104896	0.0824653	0.135881	-0.159762	0.349338	0.393997	-0.169706	-0.226684	-0.185008	0.179979	0.153231	-0.209591	0.154976	-0.0285408	0.218976	-0.309976	0.0412967	-0.0405252	-0.249769	-0.37317	0.239524	0.0590636
Tregs	0.511367	-0.0893138	0.0660435	0.464263	0.226525	0.0706524	0.308579	0.205223	0.555753	-0.0937352	0.566373	0.58431	0.476496	0.140346	-0.182711	0.0179262	-0.191822	0.284104	0.428686	-0.0350109	0.079602	-0.350645	-0.081607	-0.148298	-0.0438678	-0.190702	-0.0639152	-0.224487	0.0454426	0.459759	-0.128367	0.254454	0.348116	-0.126055	0.143629	-0.154515	0.145554	0.507793	-0.0752218	0.173119	0.236136	0.188094	0.159499	0.106182	-0.0702305	-0.213452	-0.209466	0.253953	0.127959
aDC	0.819935	-0.111486	0.119951	0.638126	0.43618	0.170778	0.188902	0.531887	0.388933	0.134532	0.717015	0.791241	0.542363	0.0881894	-0.289896	0.0720749	-0.185074	0.359659	0.733205	0.100782	0.0128792	-0.266173	-0.021294	-0.0703533	-0.00446414	-0.108751	0.00172534	-0.203866	0.270111	0.515979	-0.000602695	0.611192	0.786269	-0.0252069	0.227494	-0.0773106	0.18589	0.696347	-0.0622367	0.293653	0.273245	0.174123	0.254065	0.0181389	-0.0626918	-0.293788	-0.252029	0.466912	-0.0225858
cDC	0.48059	0.044063	0.152096	0.465652	0.311972	0.118934	0.200634	0.405217	0.427045	0.0655921	0.498629	0.527529	0.332279	0.0453569	-0.266025	0.474774	0.0172939	0.202233	0.797414	0.28391	0.13661	-0.365465	0.0436806	0.0743574	0.156373	0.272631	0.134	-0.190616	0.274996	0.295956	-0.0599688	0.233364	0.268953	0.0468327	0.324745	0.0576405	0.0205225	0.558171	0.0344814	0.348872	0.261973	0.0393529	0.132973	0.193828	0.00988089	-0.245611	-0.215142	0.267957	0.0702223
iDC	0.424088	0.0974147	0.170794	0.19033	0.350575	-0.0455928	0.025402	0.310374	0.243261	-0.096638	0.308354	0.380384	0.24399	0.11198	-0.132716	0.405425	-0.0316494	0.0849406	0.806148	0.232869	0.118702	-0.333192	0.0618225	0.0772779	0.13407	0.134265	0.18311	-0.156459	0.22608	0.164107	0.0374206	0.496661	0.454197	0.231371	0.133662	0.098822	0.0600177	0.259744	0.0845835	0.511864	0.24532	0.0889613	0.042536	0.132322	0.0785899	-0.260876	-0.241704	0.239858	0.102006
ly.Endothelial.cells	0.191731	0.385918	0.205106	0.125693	0.174826	-0.0330385	0.0191126	0.146321	0.0693191	0.000619808	0.122598	0.170664	0.110585	-0.0364546	-0.260219	0.438237	0.193746	-0.062394	0.263525	0.831453	0.145976	-0.275549	0.0838196	0.277466	0.242052	0.441253	0.289742	-0.224054	0.0876208	0.0509632	-0.0698908	0.0730001	0.0686915	0.22232	0.209211	0.231068	-0.082519	0.183536	0.227355	0.295694	0.152476	-0.0262478	0.165635	0.12171	0.193389	-0.165358	0.0164432	0.0491615	0.0235151
mv.Endothelial.cells	0.495297	0.027718	0.356011	0.250781	0.38737	0.00729525	0.169389	0.180496	-0.00957056	0.0426137	0.155461	0.256018	0.294768	-0.50341	-0.73336	0.470391	0.127947	-0.29098	0.388392	0.720005	0.232119	-0.0619234	0.0644731	0.221032	0.17126	0.240236	0.375663	-0.161547	0.596581	0.463941	-0.0832507	0.1639	0.296865	0.0329134	0.545154	-0.087919	0.00479825	0.41288	0.062181	0.249618	0.601297	-0.0166055	0.563492	0.15836	0.0722575	-0.0518841	0.0674392	0.03681	-0.237629
naive.B.cells	0.307902	-0.0382684	-0.121345	0.828371	0.0713881	0.368927	0.308624	0.230332	0.587845	0.460627	0.642811	0.561455	0.286175	0.307367	0.0309507	-0.0300476	-0.027384	0.698589	0.290691	0.0383025	0.0569766	-0.271159	-0.0654917	0.00436676	-0.0468589	-0.0383817	-0.0737957	-0.160906	-0.208622	0.148679	-0.0519025	0.0724306	0.138665	0.00484554	0.223994	0.0713082	0.000133929	0.639763	-0.0560387	0.128566	-0.141499	0.166091	0.0259352	-0.0693482	-0.0633568	-0.14048	-0.0434998	0.379571	0.151968
pDC	0.692264	-0.0505188	-0.0586677	0.68197	0.285014	0.175747	0.180973	0.514551	0.634701	0.100494	0.763865	0.794345	0.614275	0.321801	-0.0476007	0.144545	-0.202677	0.568435	0.639949	0.0427516	0.148876	-0.400277	-0.0139121	-0.107496	0.0473079	-0.111154	-0.0893584	-0.22112	0.045176	0.377505	-0.0185836	0.506923	0.581952	0.0438029	0.177362	-0.0183672	0.147965	0.678218	-0.0907567	0.425643	0.062527	0.281462	0.0770146	0.0338339	-0.0316772	-0.274782	-0.234333	0.494053	0.141668
pro.B.cells	0.69165	-0.22258	0.203319	0.496085	0.596246	-0.0427937	0.359934	0.230421	0.171689	-0.101175	0.395638	0.487581	0.486315	-0.369394	-0.673473	0.173637	-0.210476	-0.106343	0.436565	0.0972417	0.172931	-0.154873	-9.24193e-05	-0.197408	0.00834402	-0.235734	0.165853	-0.164455	0.681886	0.788452	-0.0788907	0.241575	0.450758	-0.262921	0.378592	-0.294561	0.211526	0.68713	-0.0714941	0.125422	0.709157	0.0691328	0.439862	0.274297	-0.0623437	-0.109087	-0.285538	0.245571	-0.233253
[truncated: 16 more columns]

## Sheet: Table S2
Table S2. Correlation analysis between candidate genes and cytotoxic lymphocyte abundance
Gene symbol	Correlation coefficient	P value	Adjusted p value
AKT1	0.245509	1.42e-09	1.98e-09
AKT2	-0.523122	6.8e-43	2.29e-42
AKT3	-0.508186	3.42e-40	1.08e-39
APP	-0.445723	3.08e-30	7.38e-30
B2M	0.0412001	0.316949	0.332997
BATF	0.634279	5.94e-68	3.52e-67
BCL2	0.259361	1.48e-10	2.13e-10
BCL6	0.250857	6.02e-10	8.51e-10
BLNK	-0.465685	3.37e-33	9.03e-33
BST2	0.263714	7.1e-11	1.03e-10
CASP1	0.69591	6.8e-87	5.64e-86
CASP3	0.541338	2.25e-46	8.35e-46
CCL11	-0.314671	4.5e-15	7.73e-15
CCL13	0.622567	7.92e-65	4.02e-64
CCL16	0.159845	9.38e-05	0.000115041
CCL18	-0.0500208	0.224272	0.237633
CCL19	0.585611	8.73e-56	3.62e-55
CCL2	0.652613	3.99e-73	2.69e-72
CCL20	0.402767	1.7e-24	3.56e-24
CCL22	0.391458	4.07e-23	8.3e-23
CCL23	0.633096	1.24e-67	7.21e-67
CCL4	0.730756	6.68e-100	6.65e-99
CCL5	0.875331	2.4e-188	1.5e-186
CCL7	0.12974	0.00155922	0.00184879
CCL8	0.655094	7.47e-74	5.32e-73
CCND3	0.627765	3.37e-66	1.87e-65
CCR1	0.0289339	0.482273	0.49418
CCR2	0.332531	9.46e-17	1.72e-16
CCR5	-0.284846	1.63e-12	2.51e-12
CCR6	0.610482	9.71e-62	4.65e-61
CCR7	0.742603	8.44e-105	8.76e-104
CD247	0.884337	2.42e-197	3.01e-195
CD27	0.749132	1.29e-107	1.53e-106
CD28	0.411616	1.3e-25	2.82e-25
CD36	0.136057	0.000903835	0.001082
CD3D	0.839313	2.69e-158	9.56e-157
CD3E	0.449132	9.93e-31	2.4e-30
CD3G	0.812589	1.9e-140	4.3e-139
CD4	0.139899	0.00064134	0.000771467
CD40	0.466869	2.22e-33	6e-33
CD40LG	0.454435	1.66e-31	4.1e-31
CD44	-0.457034	6.84e-32	1.7e-31
CD70	0.409479	2.44e-25	5.24e-25
CD80	0.462288	1.11e-32	2.88e-32
CD86	0.780184	2.62e-122	3.62e-121
CD8A	0.883269	3.09e-196	2.56e-194
CDKN1A	-0.566911	1.23e-51	4.78e-51
CISH	-0.0782972	0.0569165	0.0629876
CSF1	-0.349118	2.07e-18	3.88e-18
CSF1R	0.654852	8.81e-74	6.09e-73
CSF2	0.10684	0.0092818	0.0107496
CSF2RB	-0.277793	5.96e-12	9e-12
CSF3R	0.51688	9.5e-42	3.11e-41
CTLA4	0.826446	2.55e-149	7.93e-148
CX3CL1	0.195459	1.65e-06	2.11e-06
CX3CR1	0.312474	7.11e-15	1.2e-14
CXCL1	-0.127064	0.00195071	0.00230202
CXCL10	0.669782	2.63e-78	1.93e-77
CXCL11	0.20803	3.28e-07	4.29e-07
CXCL12	0.261535	1.03e-10	1.49e-10
CXCL13	0.514707	2.35e-41	7.6e-41
CXCL2	-0.038079	0.355029	0.371438
CXCL9	0.651324	9.47e-73	6.21e-72
CXCR1	0.152655	0.000192797	0.000235325
CXCR2	0.28736	1.02e-12	1.58e-12
CXCR3	0.790669	8e-128	1.42e-126
CXCR4	-0.012075	0.76938	0.778762
CXCR6	0.790812	6.69e-128	1.28e-126
DUSP4	-0.321006	1.18e-15	2.09e-15
EGR1	-0.0963452	0.0190433	0.021652
FAS	-0.246243	1.26e-09	1.77e-09
FN1	-0.61034	1.05e-61	4.95e-61
FYN	0.320556	1.3e-15	2.29e-15
GATA3	-0.267586	3.64e-11	5.33e-11
GBP1	0.327798	2.7e-16	4.84e-16
GRAP2	0.04818	0.241811	0.255131
GSK3B	-0.0647364	0.11562	0.12463
HRAS	0.367341	2.37e-20	4.62e-20
ICAM1	-0.422975	4.29e-27	9.53e-27
ICOS	0.813771	3.56e-141	8.86e-140
IFI35	0.748048	3.84e-107	4.34e-106
IFIT2	0.493416	1.19e-37	3.53e-37
IFITM1	0.479813	2.05e-35	5.79e-35
IFNA2	0.289378	6.96e-13	1.09e-12
IFNAR1	0.0989449	0.0160289	0.0183082
IFNAR2	0.303854	4.13e-14	6.81e-14
IFNB1	0.198018	1.2e-06	1.54e-06
IFNG	0.786422	1.49e-125	2.33e-124
IKBKB	0.0111481	0.786637	0.793007
IL10	-0.291866	4.33e-13	6.83e-13
IL10RA	0.564887	3.33e-51	1.28e-50
IL11RA	0.586311	6.03e-56	2.54e-55
IL12A	0.398374	5.92e-24	1.22e-23
IL12B	-0.131016	0.00139923	0.00166703
IL12RB1	0.189282	3.52e-06	4.45e-06
IL13	-0.279275	4.55e-12	6.91e-12
IL13RA1	0.12106	0.00317631	0.00371315
IL15	0.607509	5.33e-61	2.46e-60
IL16	0.408295	3.45e-25	7.34e-25
IL17A	0.0780859	0.0575913	0.0633721
IL17B	0.10023	0.0146994	0.0168671
IL18R1	0.670304	1.81e-78	1.36e-77
IL18RAP	0.816542	6.68e-143	1.85e-141
IL19	0.279951	4.03e-12	6.15e-12
IL1A	-0.102128	0.0129142	0.0148872
IL1B	0.460585	2.01e-32	5.16e-32
IL1R1	-0.464847	4.53e-33	1.2e-32
IL1R2	0.431538	3e-28	6.85e-28
IL1RAP	-0.405386	8.01e-25	1.69e-24
IL1RL1	-0.0948829	0.0209473	0.0237085
IL1RL2	-0.206142	4.2e-07	5.45e-07
IL1RN	-0.142833	0.00049064	0.000593055
IL2	0.314209	4.96e-15	8.45e-15
IL21	0.240939	2.89e-09	4e-09
IL21R	0.759048	4.59e-112	5.72e-111
IL22	0.162103	7.43e-05	9.16e-05
IL23A	0.0780293	0.0577729	0.0633721
IL26	0.443526	6.35e-30	1.51e-29
IL2RA	0.44007	1.96e-29	4.56e-29
IL2RG	0.0274443	0.505116	0.515467
IL3	0.22539	2.96e-08	4e-08
IL32	0.357387	2.83e-19	5.41e-19
IL4	0.256699	2.31e-10	3.29e-10
IL4R	0.272379	1.57e-11	2.33e-11
IL5	0.425217	2.15e-27	4.87e-27
IL6	0.413169	8.23e-26	1.8e-25
IL6R	-0.217267	9.34e-08	1.24e-07
IL6ST	0.0664126	0.106472	0.115268
IL7	0.492071	2e-37	5.87e-37
IL7R	0.672982	2.61e-79	2.03e-78
IL9	0.270408	2.22e-11	3.28e-11
IRAK3	0.35713	3.01e-19	5.72e-19
IRF1	0.78859	1.05e-126	1.75e-125
IRF3	0.375377	3.01e-21	5.96e-21
IRF4	0.182141	8.21e-06	1.03e-05
IRF5	-0.209524	2.68e-07	3.54e-07
IRF7	0.674579	8.13e-80	6.53e-79
IRF8	0.786133	2.12e-125	3.11e-124
ITGAX	0.617185	1.95e-63	9.72e-63
ITGB1	-0.58308	3.3e-55	1.35e-54
ITGB2	0.743978	2.19e-105	2.37e-104
ITK	0.8475	1.97e-164	9.82e-163
JAK1	-0.457445	5.94e-32	1.51e-31
JAK2	0.384762	2.51e-22	5.05e-22
JAK3	-0.388632	8.82e-23	1.78e-22
KIR3DL3	0.496456	3.66e-38	1.1e-37
KIT	-0.0290508	0.480505	0.49418
KRAS	-0.330218	1.58e-16	2.86e-16
LAG3	0.802498	1.94e-134	4.03e-133
LAT	0.631606	3.15e-67	1.78e-66
LCK	0.206173	4.19e-07	5.45e-07
LIF	-0.297718	1.39e-13	2.25e-13
LTA	0.702825	2.53e-89	2.25e-88
LTBR	-0.296622	1.73e-13	2.78e-13
MAP2K1	0.358459	2.17e-19	4.19e-19
MAP2K2	0.308575	1.59e-14	2.67e-14
MAPK1	-0.499641	1.05e-38	3.18e-38
MAPK11	-0.297941	1.33e-13	2.17e-13
MAPK14	-0.570106	2.51e-52	9.92e-52
MAPKAPK2	-0.457252	6.35e-32	1.6e-31
MCL1	-0.533385	7.9e-45	2.73e-44
MIF	0.30725	2.08e-14	3.48e-14
MUC1	-0.0141942	0.73036	0.742285
MX1	0.599711	4.26e-59	1.93e-58
MYD88	-0.188291	3.97e-06	4.99e-06
NCAM1	0.0621375	0.131009	0.140609
NCR1	0.244038	1.78e-09	2.48e-09
NFKB1	0.611712	4.77e-62	2.33e-61
NFKB2	0.126395	0.00206169	0.00242152
NFKBIA	0.625162	1.65e-65	8.74e-65
NOD1	0.217499	9.05e-08	1.21e-07
NOD2	0.471659	4.01e-34	1.12e-33
NOS2	-0.30012	8.69e-14	1.42e-13
NRAS	-0.222681	4.36e-08	5.87e-08
PDCD1	0.587574	3.09e-56	1.35e-55
PDCD1LG2	-0.0327425	0.426504	0.440661
PDGFB	0.0341433	0.406975	0.422236
PDGFRB	0.275933	8.34e-12	1.24e-11
PDPK1	0.0855666	0.0374026	0.0419515
PIK3CA	-0.453746	2.1e-31	5.13e-31
PIK3CB	-0.46256	1.01e-32	2.65e-32
PIK3CD	0.35555	4.42e-19	8.34e-19
PIK3R1	-0.20981	2.58e-07	3.42e-07
PIK3R2	0.347293	3.19e-18	5.93e-18
PIK3R3	-0.587322	3.53e-56	1.52e-55
PLCG1	-0.0360912	0.380722	0.396652
PML	-0.0825518	0.0446693	0.0498773
PPBP	0.000429048	0.991688	0.991688
PRKCD	0.440086	1.95e-29	4.56e-29
PSMB10	0.772349	2.21e-118	2.9e-117
PSMB5	0.304191	3.86e-14	6.41e-14
PSMB7	0.499715	1.02e-38	3.12e-38
PSMB8	0.201765	7.43e-07	9.59e-07
PSMB9	0.625328	1.49e-65	8.08e-65
PSMC2	0.418332	1.76e-26	3.87e-26
PSMD7	0.315615	3.69e-15	6.39e-15
PTAFR	0.0816912	0.0469497	0.0521896
PTGS2	0.234525	7.7e-09	1.05e-08
PTPN2	-0.169684	3.32e-05	4.12e-05
PTPN6	0.639637	1.99e-69	1.24e-68
PTPRC	-0.093088	0.0235089	0.0264874
RAF1	-0.276586	7.41e-12	1.11e-11
RAG1	-0.288332	8.49e-13	1.32e-12
RAG2	0.340282	1.63e-17	2.99e-17
RELA	-0.534013	5.98e-45	2.1e-44
RELB	0.369465	1.38e-20	2.71e-20
RORC	-0.00288189	0.944216	0.948024
S1PR1	0.292162	4.09e-13	6.49e-13
SELL	0.537361	1.35e-45	4.79e-45
SMAD3	0.147714	0.000310678	0.00037736
SOCS1	0.696909	3.06e-87	2.63e-86
SOCS3	-0.232838	9.91e-09	1.35e-08
SOS1	-0.507387	4.73e-40	1.47e-39
SOS2	-0.555273	3.47e-49	1.31e-48
STAT1	0.471505	4.24e-34	1.17e-33
STAT2	0.51071	1.22e-40	3.9e-40
STAT3	-0.491847	2.18e-37	6.32e-37
STAT4	0.839393	2.35e-158	9.56e-157
STAT5A	0.34712	3.32e-18	6.13e-18
STAT5B	-0.0738437	0.072598	0.0792846
STAT6	-0.320252	1.38e-15	2.43e-15
SYK	0.580059	1.59e-54	6.37e-54
TBK1	0.538807	7.04e-46	2.54e-45
TGFB1	-0.470279	6.58e-34	1.8e-33
TGFBR1	-0.52741	1.08e-43	3.67e-43
TGFBR2	0.37699	1.98e-21	3.94e-21
TNF	0.519597	3.04e-42	1.01e-41
TNFRSF11A	-0.435076	9.77e-29	2.25e-28
TNFRSF13B	0.58858	1.81e-56	8.04e-56
TNFRSF14	0.708113	3.14e-91	2.89e-90
TNFRSF17	0.637655	7.03e-69	4.27e-68
TNFRSF1B	0.402362	1.91e-24	3.96e-24
TNFRSF4	0.714571	1.29e-93	1.23e-92
TNFRSF8	0.236079	6.09e-09	8.38e-09
TNFRSF9	0.622714	7.25e-65	3.76e-64
TNFSF10	0.191218	2.79e-06	3.54e-06
TNFSF11	-0.175578	1.74e-05	2.16e-05
TNFSF15	-0.112302	0.00623232	0.00725162
TNFSF4	0.424856	2.41e-27	5.4e-27
TOLLIP	0.0613628	0.13589	0.145222
TP53	-0.257108	2.16e-10	3.09e-10
TRAF2	0.316164	3.29e-15	5.73e-15
TRAF3	-0.0540762	0.188876	0.200983
TRAF6	0.296012	1.95e-13	3.11e-13
TYK2	0.539563	5.01e-46	1.83e-45
VCAM1	0.644689	7.59e-71	4.85e-70
XCL1	0.0707966	0.0852374	0.0926817
XCR1	0.488699	7.29e-37	2.09e-36

## Sheet: Table S3
Table S3. Signature genes for cytotoxic lymphocytes (N=13)
Gene symbols	Entrez IDs	Hazard ratio (95% CI)	P value
CCND3	896	0.615 (0.400-0.946)	0.027
CSF1R	1436	1.624 (1.011-2.609)	0.045
CXCL12	6387	0.621 (0.462-0.834)	0.002
CXCL13	10563	0.798 (0.671-0.949)	0.011
CXCR6	10663	0.677 (0.490-0.936)	0.018
GBP1	2633	0.590 (0.417-0.835)	0.003
HRAS	3265	0.587 (0.379-0.909)	0.017
IRF5	3663	0.825 (0.695-0.979)	0.028
ITGB1	3688	0.600 (0.403-0.894)	0.012
KIR3DL3	115653	0.721 (0.573-0.907)	0.005
PDPK1	5170	0.696 (0.489-0.989)	0.043
TNFRSF4	7293	1.501 (1.014-2.221)	0.042
VCAM1	7412	0.727 (0.560-0.945)	0.017
